# Supplementary material for: Liver Transcriptome Changes of Hyla Rabbit in Response to Chronic Heat Stress
Source: Animals (Basel). 2019 Dec 13;9(12):1141. doi: 10.3390/ani9121141 (PMC6940982; doi:10.3390/ani9121141)
Supplement: Supplementary file 1 [file animals-09-01141-s001.zip]

Archive with 6 entries (5 files):
- Supplementary_files/
- Supplementary_files/Figure S1. The correlation of FPKM values of all genes between the three replicates of HS and CN group.pdf
- Supplementary_files/Table S1.docx
- Supplementary_files/Table S2.docx
- Supplementary_files/Table S3.xlsx
- Supplementary_files/Table S4.xlsx
