# Supplementary material for: Liver Transcriptome Changes of Hyla Rabbit in Response to Chronic Heat Stress
Source: Animals (Basel). 2019 Dec 13;9(12):1141. doi: 10.3390/ani9121141 (PMC6940982; doi:10.3390/ani9121141)
Supplement: Supplementary file 1 [file animals-09-01141-s001.zip › Supplementary_files/Table S3.xlsx]

## Sheet: padj_genemess_fpkm
Table S3: List of genes expression that were differentially expressed between HS and CN animals
gene_id	gene_name	HS	CN	gene_chr	gene_biotype	gene_description	tf_family	log2FoldChange	pvalue	padj
ENSOCUG00000000584	ARG2	31.5398	11.1103	20	protein_coding	arginase 2	-	1.51874	1.02e-06	0.00109486
ENSOCUG00000001497	FABP7	119.353	20.2963	12	protein_coding	fatty acid binding protein 7		2.56851	2.3e-05	0.0114776
ENSOCUG00000001938	LSS	100.651	21.9836	14	protein_coding	lanosterol synthase		2.20522	6.37e-05	0.0261136
ENSOCUG00000002503	-	0.650957	0.0251821	16	pseudogene		-	4.54218	5.17e-07	0.000706822
ENSOCUG00000003308	FAM50B	1.0138	0.0903873	GL018715	protein_coding	family with sequence similarity 50 member B		3.47512	0.000138382	0.0445238
ENSOCUG00000003436	SPTBN4	4.36339	1.73283	GL018912	protein_coding	spectrin beta, non-erythrocytic 4	CH	1.34347	0.000102408	0.0357533
ENSOCUG00000003720	DUSP4	0.908368	3.57598	GL018709	protein_coding	dual specificity phosphatase 4	Rhodanese	-1.96274	1.21e-06	0.00116569
ENSOCUG00000004132	-	11.4355	3.44867	13	protein_coding	3 beta-hydroxysteroid dehydrogenase/Delta 5-->4-isomerase	-	1.73988	3.79e-07	0.000565751
ENSOCUG00000004422	BTG2	3.08476	8.06325	16	protein_coding	BTG anti-proliferation factor 2	-	-1.37347	9.54e-06	0.00579496
ENSOCUG00000004687	FST	1.24448	7.47222	11	protein_coding	follistatin	-	-2.56582	4.66e-06	0.00339152
ENSOCUG00000005302	CIDEC	47.1124	10.8604	GL018802	protein_coding	cell death inducing DFFA like effector c	-	2.12889	1.85e-09	6.1e-06
ENSOCUG00000005788	SLC22A7	3.19101	0.32247	12	protein_coding	solute carrier family 22 member 7	Sugar_tr	3.29626	3.92e-08	0.000107118
ENSOCUG00000005959	ALOX12B	1.58087	0.122307	19	protein_coding	arachidonate 12-lipoxygenase, 12R type	Lipoxygenase	3.6521	2.79e-07	0.000458228
ENSOCUG00000006131	SPARCL1	2.1366	5.09839	15	protein_coding	SPARC like 1	-	-1.24056	9.35e-05	0.0340806
ENSOCUG00000006380	LECT2	146.878	27.1141	3	protein_coding	leukocyte cell derived chemotaxin 2		2.44735	1.07e-06	0.00109486
ENSOCUG00000006422	STARD4	56.785	15.7995	GL018744	protein_coding	StAR related lipid transfer domain containing 4 [Source:HGNC Symbol;Acc:HGNC:18058]	START	1.85659	2.31e-05	0.0114776
ENSOCUG00000006962	ALDH1L2	1.99833	0.343296	4	protein_coding	aldehyde dehydrogenase 1 family member L2		2.54663	2.38e-07	0.000458228
ENSOCUG00000006992	ASCL1	2.31093	0.0471182	4	protein_coding	achaete-scute family bHLH transcription factor 1		5.42504	2.76e-07	0.000458228
ENSOCUG00000007382	INHBE	30.0727	8.59539	GL018714	protein_coding	inhibin subunit beta E	-	1.81949	6.13e-05	0.0261136
ENSOCUG00000007432	ACACB	232.553	67.7462	GL018892	protein_coding	acetyl-CoA carboxylase beta	CPSase_L_D2	1.78932	3.66e-05	0.0167044
ENSOCUG00000008806	SPINK6	4.86974	0.298758	3	protein_coding	serine peptidase inhibitor, Kazal type 6		3.9133	8.29e-06	0.00543869
ENSOCUG00000010652	TAS1R2	0.0221945	0.35712	13	protein_coding	taste 1 receptor member 2		-3.88633	3.22e-05	0.015527
ENSOCUG00000011546	LOC100340903	7.11998	0.862448	4	protein_coding	lysozyme C		3.03241	7.55e-05	0.0281536
ENSOCUG00000011634	SMPD3	2.98426	8.92796	5	protein_coding	sphingomyelin phosphodiesterase 3	-	-1.5628	0.000130021	0.0443512
ENSOCUG00000012283	CYP7A1	70.8626	5.99471	3	protein_coding	cytochrome P450, family 7, subfamily A, polypeptide 1		3.57533	3.23e-11	2.65e-07
ENSOCUG00000012480	BEST4	30.5918	9.11478	13	protein_coding	bestrophin 4	-	1.75964	4.7e-06	0.00339152
ENSOCUG00000013212	ACLY	100.284	8.54909	19	protein_coding	ATP citrate lyase		3.56759	4.75e-06	0.00339152
ENSOCUG00000014290	DUOXA2	0	0.465554	17	protein_coding	dual oxidase maturation factor 2		-7.95124	1.88e-05	0.0102768
ENSOCUG00000014485	SPTBN2	1.55616	9.65843	1	protein_coding	spectrin beta, non-erythrocytic 2		-2.62044	3.54e-05	0.0165855
ENSOCUG00000016303	SULT1C2	1.80152	0.378741	2	protein_coding	sulfotransferase family, cytosolic, 1C, member 2		2.25543	9.28e-06	0.00579496
ENSOCUG00000017054	TEX33	2.12791	0.167023	4	protein_coding	testis expressed 33		3.65281	7.29e-11	3.99e-07
ENSOCUG00000017615	SLC13A3	50.6055	18.8768	GL018725	protein_coding	solute carrier family 13 member 3	Na_sulph_symp	1.43854	1.48e-05	0.00836404
ENSOCUG00000021400	-	3.89756	0.215564	X	processed_pseudogene			4.10683	7.01e-05	0.0280682
ENSOCUG00000021423	-	19.1886	6.95761	18	protein_coding		p450	1.47762	1.4e-06	0.00127752
ENSOCUG00000021868	-	0.0420031	0.731586	GL018758	protein_coding			-4.0122	7.58e-06	0.00518295
ENSOCUG00000022150	-	11.8795	0.775383	14	protein_coding			3.92595	0.000132491	0.0443512
ENSOCUG00000024399	NAB2	13.74	46.2243	GL018714	protein_coding	NGFI-A binding protein 2	-	-1.73385	7.58e-08	0.000177619
ENSOCUG00000024629	-	0.55993	3.36592	GL018829	protein_coding			-2.565	2.08e-05	0.0109856
ENSOCUG00000024658	LOC100354257	4.66294	54.1682	GL019630	protein_coding	cytochrome P450 2C30-like		-3.52254	7.47e-05	0.0281536
ENSOCUG00000024906	-	13.3763	55.0198	X	pseudogene	adenosylhomocysteinase-like		-2.03019	0.000135143	0.0443512
ENSOCUG00000025196	-	24.6089	1.16427	GL018730	protein_coding			4.40926	6.16e-07	0.000778042
ENSOCUG00000025374	-	0	65.4654	2	protein_coding			-13.0385	1.21e-05	0.00711463
ENSOCUG00000025657	-	0.017814	3.88646	9	protein_coding			-7.53033	4.54e-06	0.00339152
ENSOCUG00000025841	-	12.6683	1.06266	GL019069	protein_coding			3.59744	4.16e-05	0.0184309
ENSOCUG00000026395	DIO3	2.04709	11.2536	GL018751	protein_coding	iodothyronine deiodinase 3		-2.43924	7.8e-07	0.00091384
ENSOCUG00000027310	SLC16A3	15.0115	35.7829	GL019266	protein_coding	solute carrier family 16 member 3	MFS_1	-1.23743	7.43e-05	0.0281536
ENSOCUG00000028220	MIOX	69.3582	3.27671	GL019140	protein_coding	myo-inositol oxygenase		4.40775	6.24e-05	0.0261136
ENSOCUG00000029130	CYP2C1	16.1624	87.4909	18	protein_coding	cytochrome P450 2C1		-2.42631	9.83e-05	0.0350624
ENSOCUG00000029166	C3H8orf22	86.3511	22.0439	3	protein_coding	pancreatic progenitor cell differentiation and proliferation factor like	-	1.98363	1.86e-09	6.1e-06
ENSOCUG00000029318	LOC100351054	2.90584	0.0319129	GL019069	protein_coding	zymogen granule membrane protein 16-like		6.40036	1.17e-11	1.92e-07
ENSOCUG00000029412	-	18.655	1.18696	GL019069	protein_coding		-	3.9772	1.69e-06	0.00146173
