# Supplementary material for: Liver Transcriptome Changes of Hyla Rabbit in Response to Chronic Heat Stress
Source: Animals (Basel). 2019 Dec 13;9(12):1141. doi: 10.3390/ani9121141 (PMC6940982; doi:10.3390/ani9121141)
Supplement: Supplementary file 1 [file animals-09-01141-s001.zip › Supplementary_files/Table S4.xlsx]

## Sheet: Table S4
Table S3: GO analysis of differentially expressed genes in heat stressed and control rabbit groups
GO_ID	GO_Category	GO_Term	Gene_Count	Annotated	pvalue	padj	Syombol_List
GO:0098656	biological_process	anion transmembrane transport	5	268	1.67e-05	0.0100898	SLC22A7/ACACB/BEST4/SLC13A3/SLC16A3
GO:0006695	biological_process	cholesterol biosynthetic process	4	75	0.000107032	0.0202883	ACLY/LSS/ACACB/CYP7A1
GO:1902653	biological_process	secondary alcohol biosynthetic process	4	76	0.000111341	0.0202883	ACLY/LSS/ACACB/CYP7A1
GO:0016126	biological_process	sterol biosynthetic process	4	81	0.000134583	0.0202883	ACLY/LSS/ACACB/CYP7A1
GO:0006590	biological_process	thyroid hormone generation	2	16	0.000175686	0.0211877	DUOXA2/DIO3
GO:0042403	biological_process	thyroid hormone metabolic process	2	20	0.000277329	0.0278715	DUOXA2/DIO3
GO:1903825	biological_process	organic acid transmembrane transport	3	130	0.00054235	0.0321496	ACACB/SLC13A3/SLC16A3
GO:1905039	biological_process	carboxylic acid transmembrane transport	3	130	0.00054235	0.0321496	ACACB/SLC13A3/SLC16A3
GO:0042219	biological_process	cellular modified amino acid catabolic process	2	28	0.000548409	0.0321496	ALDH1L2/DIO3
GO:0033865	biological_process	nucleoside bisphosphate metabolic process	3	138	0.000645446	0.0321496	ACLY/SULT1C2/ACACB
GO:0033875	biological_process	ribonucleoside bisphosphate metabolic process	3	138	0.000645446	0.0321496	ACLY/SULT1C2/ACACB
GO:0034032	biological_process	purine nucleoside bisphosphate metabolic process	3	138	0.000645446	0.0321496	ACLY/SULT1C2/ACACB
GO:0008203	biological_process	cholesterol metabolic process	3	144	0.000730461	0.0321496	ACLY/LSS/ACACB
GO:1902652	biological_process	secondary alcohol metabolic process	3	149	0.000806522	0.0321496	ACLY/LSS/ACACB
GO:0006066	biological_process	alcohol metabolic process	4	348	0.000822299	0.0321496	MIOX/ACLY/LSS/ACACB
GO:0006633	biological_process	fatty acid biosynthetic process	3	156	0.000921224	0.0321496	ALOX12B/ACLY/ACACB
GO:0046165	biological_process	alcohol biosynthetic process	3	158	0.000955797	0.0321496	ACLY/LSS/ACACB
GO:0006084	biological_process	acetyl-CoA metabolic process	2	37	0.000959691	0.0321496	ACLY/ACACB
GO:0016125	biological_process	sterol metabolic process	3	162	0.0010274	0.0326063	ACLY/LSS/ACACB
GO:0046890	biological_process	regulation of lipid biosynthetic process	5	183	0.00145912	0.0406	LSS/ACACB/SMPD3/CYP7A1/STARD4
GO:0006694	biological_process	steroid biosynthetic process	5	193	0.00169929	0.0406	ACLY/LSS/ACACB/CYP7A1/STARD4
GO:0045540	biological_process	regulation of cholesterol biosynthetic process	2	50	0.00174794	0.0406	LSS/ACACB
GO:0106118	biological_process	regulation of sterol biosynthetic process	2	50	0.00174794	0.0406	LSS/ACACB
GO:0006575	biological_process	cellular modified amino acid metabolic process	3	197	0.00180188	0.0406	DUOXA2/ALDH1L2/DIO3
GO:0044282	biological_process	small molecule catabolic process	4	431	0.0018127	0.0406	MIOX/ALDH1L2/ACACB/ARG2
GO:0035384	biological_process	thioester biosynthetic process	2	51	0.00181791	0.0406	ACLY/ACACB
GO:0071616	biological_process	acyl-CoA biosynthetic process	2	51	0.00181791	0.0406	ACLY/ACACB
GO:0046513	biological_process	ceramide biosynthetic process	2	54	0.00203572	0.0431482	ALOX12B/SMPD3
GO:0044242	biological_process	cellular lipid catabolic process	3	207	0.00207512	0.0431482	FABP7/ACACB/SMPD3
GO:0015711	biological_process	organic anion transport	4	460	0.00229845	0.0461987	SLC22A7/ACACB/SLC13A3/SLC16A3
GO:0098688	cellular component	parallel fiber to Purkinje cell synapse	2	16	0.000155561	0.00964478	SPTBN2/SLC16A3
GO:0060076	cellular component	excitatory synapse	2	48	0.00142936	0.0443102	SPTBN2/SLC16A3
GO:0016701	molecular function	oxidoreductase activity, acting on single donors with incorporation of molecular oxygen	2	28	0.00055083	0.0330791	MIOX/ALOX12B
GO:0008509	molecular function	anion transmembrane transporter activity	4	330	0.000675084	0.0330791	SLC22A7/BEST4/SLC13A3/SLC16A3
